# Supplementary material for: Drug screening on digital microfluidics for cancer precision medicine
Source: Nat Commun. 2024 May 22;15:4363. doi: 10.1038/s41467-024-48616-3 (PMC11111680; doi:10.1038/s41467-024-48616-3)
Supplement: Supplementary file 13 — Source Data [file 41467_2024_48616_MOESM13_ESM.xlsx]

## Sheet: figure 2
	Original data for figure 2a
		Drug Toxicity
	Drug Concentration (mM)	Drug Cis (Cell viability%)		Drug EP (Cell Viability%)		Drug Wzb(Cell Viability%)
		Mean Value	Error bar	Mean Value	Error bar	Mean Value	Error bar
mouse #1	0	100				100
	1	71.728	11.8934			96.4398	12.8917
	5	89.1304				104.23
	10	95.0311	13.1759			110
	20	78.0834	15.1209			93.33
	40	77.4956	5.69387			104.44
mouse #2	0	100		100	0	100	0
	1	114.29		84.7917	16.5616	91.7526	9.66362
	5	105.973	9.91977	74		86.49
	10	95.326	8.08313	93.3333	9.42809	97.3
	20	51.2919	5.2	83.5417	10.4368	92.97
	40	47.92		56.25		96.22
mouse #3
	0	100		100	0	100
	1	84.6154		100.607	3.80426	98.8372
	5	125.641		93.2864	12.6026	90.6977
	10	107.692		91.21	0	76.7442
	20	58.9744		98.323	3.84473	73.2558
	40	56.1538		84.4666	1.34363	75.5814
mouse #4	0	100	0	100	0	100
	1	101.488	3.78807	92.8313	6.77095	112.381
	5	71.5278	6.87465	79.6325	14.9693	80.9524
	10	94.05	0	72.62	4.21	80.9524
	20	65.71	4.36	70.7039	3.26	88.8889
	40	66.67		70.65	0	87.3016
mouse #5	0	100	0	100	0	100
	1	73.9247	5.24	98.8	12.54	117.949
	5	86.828	2.987	80.7647	3.27	121.795
	10	82.43	6.438	84.4706	5.231	125.641
	20	78.4946	10.6446	73.3824	2.2877	108.24
	40	73.12	11.0248	79.54	7.27904	117.949
mouse #6	0	100	0	100	0	100	0
	1	106.498	5.89248	106.818	9.64237	100.515	0.72898
	5	88.5247	12.854	101.879	5.37747	98.969	3.17
	10	98.3736	10.4278	84.5	4.31	87.3207	1.02215
	20	90.9759	7.88546	90.6	7.94	92.784	3.74
	40	79.77	2	89.43	2.41	96.1957	5.38016
mouse #7	0	100	0	100	0	100
	1	98.2759	2.4383	101.724	2.4383	103.21
	5	98.851	0	85.057	0	109.87
	10	94.2529	8.12766	102.621	10.9226	98.014
	20	81.2122	12.1961	97.6425	8.2106	101.031
	40	67.423	2	90.402	6.50213	96.9072
mouse #8	0	100	0			100	0
	1	99.9874	1.5892			107.671	4.27139
	5	105.657	4.8569			101.16	1.32
	10	92.2853	11.9455			104.622	3.2475
	20	91.0606	6.21397			107.767	7.69471
	40	65.341	3.17			108.443	8.29581
mouse #9	0			100		100
	1			86.0465		93.0233
	5			108.14		90.6977
	10			104.651		113.953
	20			98.8372		105.814
	40			100		113.953
mouse #10	0	100	0	100	0	100
	1	103.125		95.8333	8.83883	98.9899
	5	96.875		92.254		100
	10	95.8333	4.41942	97.917	7.253	97.9798
	20	81.25	5.86	81.667	6.421	95.9596
	40	68.458	9.151	76.321		101.01
mouse #11	0	100	0	100		100	0
	1	107.87	4.52	72.94		127.536	8.19834
	5	103.37	6.41	60		115.534	2.81177
	10	96.63	3.18	68.24		130.163	2.21611
	20	56.62		65.05		87.7536	6.2033
	40	54.83	6.21	55.88		110.145	11.3471
mouse #12	0	100	0	100		100
	1	97.015	4.22153	98.165		104.878
	5	94.206	0.24902	98.8372		112.195
	10	88.437	9.53052	85.348		120.732
	20	79.482	3.21951	71.323		104.878
	40	50.256	4.35197	72.546
mouse #13	0	100	0	100	0	100
	1	96.875		97.959		62.6506
	5	100		101.129	1.51996	67.4699
	10	91.102	0.67454	111.275	9.41547	73.494
	20	86.8969	3.79915	107.486	7.45786	71.0843
	40	71.384	5.04652	98.98
mouse #14	0	100		100		100
	1	100		100		100
	5	97.97		121.622		101.163
	10	120.29		121.622		96.5116
	20	93.8406		93.51		93.0233
	40	81.46		91.21		102.326

## Sheet: figure 3
	Original data for figure 3d
	Drug Administration (times)	Mouse tumor volume (mm3)
		Pos1	Pos2	Pos3	Pos4	Pos5	Pos6	Pos7	Neg1	Neg2	Neg3	Neg4	Neg5	Neg6	Neg7	Ctrl1	Ctrl2	Ctrl3	Ctrl4	Ctrl5	Ctrl6	Ctrl7
	1	276.224	127.712	130.022	188.003	122.003	151.632	154.791	201.841	165.11	282.65	121.9	181.213	133.951	258.001	244.611	192.48	127.701	108.542	118.001	276.005	100.674
	2	265.145	149.498	105.873	263.374	186.435	286.369	252.017	205.744	227.229	256.547	192.535	366.475	250.096	282.543	201.342	342.844	393.096	227.899	223.823	236.198	159.074
	3	394.485	127.705	109.075	274.609	164.172	317.832	260.732	323.091	346.133	330.508	256.277	503.369	464.589	414.307	374.615	476.094	366.345	606.08	396.128	231.548	326.768
	4	687.151	148.599	174.291	262.037	213.134	408.597	269.532	316.847	414.769	495.942	409.648	734.195	782.451	782.678	557.921	524.164	569.163	905.203	851.626	376.876	351.235
	5	676.542	202.176	347.596	433.524	356.089	386.175	282.145	581.176	864.256	626.368	851.366	951.476	909.291	909.417	856.675	776.486	719.645	992.065	1212.31	921.298	386.608
	6	714.726	228.198	401.379	342.854	402.742	402.307	414.654	784.332	942.099	919.685	784.769	926.391	906.565	1598.03	1004.09	1880.97	823.342	1056.02	906.094	1244.58	508.893
	7					364.928						928.136	1296.25	1103.51				902.168	1344.36	1082.38	1402.35	831.096
	8					391.096						1614.75	1448.63	1302.31				936.386	2018.2	1662.75	1811.08	924.32
	Original data for figure 3e
	Drug Administration (times)	Mouse weight (g)
		Pos1	Pos2	Pos3	Pos4	Pos5	Pos6	Pos7	Neg1	Neg2	Neg3	Neg4	Neg5	Neg6	Neg7	Ctrl1	Ctrl2	Ctrl3	Ctrl4	Ctrl5	Ctrl6	Ctrl7
	1	17.6	20.89	22.36	25.57	23.09	23.58	24.52	22.72	22.1	27.08	21.36	20.37	21.81	27.22	20.8	24.12	22.47	21.07	18.48	21.05	23.64
	2	17.9	24.16	24.02	25.7	25.44	24.22	24.3	22.94	21.16	26.32	20.62	20.22	21.23	27.02	20.82	24.91	23.42	21.03	18.43	20.62	23.41
	3	17.8	18.2	23.11	23.32	23.27	22.76	21.54	23.61	21.42	26.58	20.66	20.65	21.41	26.65	21.27	24.05	22.36	21.54	19.4	21.07	24.04
	4	17.8	17.82	22.2	22.25	22.4	19.71	19.42	24.2	22.5	27.82	20.6	20.31	21.4	25.6	21.82	24.02	22.31	21.46	19.51	21.03	24
	5	17.3	18.54	19.94	19.8	22.22	18.7	18.03	23.87	23	27.41	19.82	20.66	21.66	26.33	22.74	24.14	22.42	21.92	19.56	21.45	24.14
	6	17.7	19.3	20.17	20.06	21.56	18.03	18.5	24.2	23.2	27.7	20.7	21.2	21.74	26.41	23.4	26.2	22.96	22.45	24.63	21.42	24.08
	7					21.23						20.77	21.87	22.3				22.17	22.3	19.65	22.66	24.31
	8					20.8						20.9	21.5	22.3				22.2	22.61	20.52	22	24.3

## Sheet: figure 4
	Original data for figure 4c
	Drug Administration (times)	Mouse tumor volume (mm3)
		Single effective 1	Single effective 2	Single effective 3	Single effective 4	Single effective5	Negative1	Negative2	Negative3	Negative4	Negative5	Combinational Effective 1	Combinational Effective2	Combinational Effective3	Combinational Effective4	Combinational Effective5	Ctrl1	Ctrl2	Ctrl3	Ctrl4	Ctrl5
	1	123	153	147	118	150	123	110	171	103	128	125	131	132	113	121	132	114	134	144	119
	2	93	124	112	109	138	155	184	237	107	148	134	101	109	102	166	262	274	236	325	145
	3	131	206	156	121	155	318	195	318	156	145	132	144	119	137	130	280	414	275	320	182
	4	186	188	165	187	197	296	233	356	223	193	154	176	102	143	198	277	478	380	414	186
	5	205	210	210		262	347	273		414	353	161	175	132	171		323	476	391	525	296
	6		247	196		236		312		470	509	201	186				468	751	403		470
	Original data for figure 4d
	Drug Administration (times)	Mouse weight (g)
		Single effective 1	Single effective 2	Single effective 3	Single effective 4	Single effective5	Negative1	Negative2	Negative3	Negative4	Negative5	Combinational Effective 1	Combinational Effective2	Combinational Effective3	Combinational Effective4	Combinational Effective5	Ctrl1	Ctrl2	Ctrl3	Ctrl4	Ctrl5
	1	22.4	24.8	25.1	23.7	23.6	24.2	22.3	23	20.5	23.2	24.1	23.5	23.2	23.2	21.9	23.9	23.1	23.7	23.1	23.6
	2	22.7	24.3	25.7	23	22.5	24.8	23.5	23.5	21.4	23.2	22.2	23.2	22.8	22.1	20.6	23.3	23.1	23.9	24.9	23.2
	3	23.2	22.9	22.7	19.4	22.6	24.7	23.2	23.6	20.6	24	21.4	21.6	20.2	21.9	19.6	23.7	23.9	23.8	24	23.6
	4	18.9	21.4	21.7	18.9	20.7	24.1	23.9	23.8	21.5	23.6	20.6	20.2	19.4	20.1	19.1	23.6	23.5	23.5	25.2	24.8
	5	19.1	19.8	20.6		19.7	24.3	23.6		22.5	23.4	19.8	20.1	19.1	20.3		24.3	23.4	23.5	25.6	25.5
	6		19.2	19.3		19.3		24		22.9	23.9	19.6	19.9				24.1	24.7	23		25.6

## Sheet: figure 5
	Original data for figure 5b
	Patient number	Drug Concentration	Drugs
			Apatinib		Lenvatinib		Regorafenib		Sorafenib
			Cell viability (Mean value)	SD	Cell viability (Mean value)	SD	Cell viability (Mean value)	SD	Cell viability (Mean value)	SD
	Patient #1	0 μM	1	0.0153948	1	0.0153887	1	0.0154424	1	0.0411283
		0.1 μM	0.808022	0.0328444	0.815813	0.06936	0.922078	0.00229295	0.91087	0.0449697
		0.5 μM	0.807973	0.0457558	0.766622	0.0139753	0.97463	0.00728729	0.92426	0.048712
		1 μM	0.833355	0.0122355	0.932473	0.00268738	0.860484	0.0393342	0.684694	0.0166498
		5 μM	0.581428	0.0139866	0.855555	0.0226678	0.793357	0.00845396	0.757995	0.0299471
		10 μM	0.757336	0.0207549	0.820595	0.0632795	0.543747	0.0181724	0.373619	0.0295922
	Patient #2	0 μM	1	0.0878	1	0.08784	1	0.07595	1	0.0798
		0.1 μM	0.62281	0.06181	0.74802	0.08476	0.93637	0.06627	0.50797	0.01572
		0.5 μM	0.64291	0.06363	0.65144	0.03675	0.96224	0.06803	0.5295	0.01223
		1 μM	0.50474	0.03568	0.62591	0.0208	0.45959	0.04772	0.73556	0.12345
		5 μM	0.45199	0.05572	0.30082	0.10959	0.51885	0.06671	0.63108	0.0525
		10 μM	0.60848	0.0979	0.4042	0.06242	0.43482	0.05043	0.83097	0.05618
	Patient #3	0 μM	1	0.00754	1	0.00377	1	0.14079	1	0.06111
		0.1 μM	1.0665	0.05856	0.67192	0.10669	0.70813	0.20223	1.04809	0.06688
		0.5 μM	0.9556	0.01759	0.6196	0.05728	0.60845	0.00319	1.04322	0.08358
		1 μM	0.84844	0.09868	0.52627	0.10564	0.54057	0.00669	0.85176	0.05194
		5 μM	0.72817	0.05157	0.55445	0.06481	0.56359	0.05018	0.86061	0.11649
		10 μM	1.0044	0.00684	0.54951	0.04894	0.53005	0.05517	0.80717	0.06851
	Patient #4	0 μM	1	0.0821543	1	0.0345211	1	0.135972	1	0.167575
		0.1 μM	0.545619	0.14657	0.74883	0.0440983	0.585114	0.0688878	0.774994	0.0122347
		0.5 μM	0.737355	0.137708	0.949498	0.0222424	0.649343	0.0357121	0.775213	0.13819
		1 μM	0.777825	0.176745	0.886885	0.129297	0.703444	0.119445	0.759843	0.13819
		5 μM	0.728241	0.143396	0.90432	0.124206	0.583249	0.0817374	0.710387	0.0723178
		10 μM	0.772218	0.0503512	0.985791	0.0326955	0.750924	0.0734641	0.68496	0.106181
	Patient #5	0 μM	1	0.0875915	1	0.0539565	1	0.104803	1	0.108313
		0.1 μM	0.671567	0.0697669	0.627676	0.0829216	0.980721	0.125168	0.739005	0.0637201
		0.5 μM	0.571561	0.0477605	0.801562	0.091371	0.898429	0.0654157	0.948005	0.104165
		1 μM	1.06385	0.0504095	0.655814	0.00581326	0.938659	0.119477	0.582387	0.0514087
		5 μM	0.844214	0.0974843	1.17281	0.0648635	0.867893	0.0939725	0.985483	0.108226
		10 μM	0.9563	0.131625	1.18914	0.0549231	1.01975	0.0853745	0.826133	0.0952433

## Sheet: figure 6
	Original data for figure 6d
	Replicates	Mean value of cell viability of patient #9	Mean value of cell viability of patient #10	Mean value of cell viability of patient #11
	1	0.75	0.804878	0.666667
	2	0.758621	0.841584	0.666667
	3	0.775862	0.873016	0.847458
	4	0.8125	0.874126	0.792453
	5	0.818182	0.911765	0.803279
	6	0.818182	0.913907	0.708333
	7	0.827586	0.916667	0.84
	8	0.842105	0.929412	0.785714
	9	0.846154	0.932886	0.852941
	10	0.849057		0.770833
	11	0.861111
	12	0.87931
	13	0.890625
	14	0.904412

## Sheet: figure S6
	Original data for figure S6
	Original data for figure S6a
	Replicates	Biopsy cell count of mouse#1(x10^4)	Biopsy cell count of mouse#2(x10^4)	Biopsy cell count of mouse#3(x10^4)
	1	1.18928	1.11172	3.02492
	2	1.33148	1.27977	3.2576
	3	1.65466	1.44782	3.30931
	Original data for figure S6b
	Replicates	Biopsy cell count of patient #6(x10^4)	Biopsy cell count of patient #7(x10^4)	Biopsy cell count of patient #8(x10^4)
	1	3.25	4.05	7.28
	2	3.375	3.75	6.8
	3	3.75	4	6.4
	4	5	4.25	6
	Original data for figure S6c
		Cell Viability (%)
	Drug Concentration (mM)	105 cells		104 cells		5 × 103 cells		103 cells		5 × 102 cells
			Error bar		Error bar		Error bar		Error bar		Error bar
	0	1	0.09928	1	0.06994	1	0.04082	1	0.03409	1	0.04525
	5	0.575	0.08306	0.38341	0.02921	0.40483	0.0135	0.39955	0.01618	0.54719	0.02901
	10	0.603	0.06347	0.39991	0.04207	0.5772	0.08527	0.43428	0.04593	0.58592	0.03665
	25	0.398	0.10547	0.04319	0.02384	0.14643	0.02792	0.37569	0.04496	0.72522	0.03132
	50	0.048	0.03313	0.02312	0.02369	0.06682	0.03835	0.21621	0.01859	0.29688	0.00966
	Original data for figure S6d
	300 cells/drop		200 cells/drop		100 cells/drop		50 cells/drop
Ep concentration (μM)	Mean value of cell viability	SD	Mean value of cell viability	SD	Mean value of cell viability	SD	Mean value of cell viability	SD
0	1	0	1	0	1	0	1	0
10	0.813998	0.0194943	0.84804	0.0207279	0.790006	0.0430311	0.684885	0.2376
20	0.702638	0.0417164	0.713333	0.0803299	0.715598	0.0273726	0.484442	0.284824
30	0.491856	0.0693089	0.563437	0.0634379	0.521505	0.0384245	0.466579	0.26393
40	0.37426	0.0348885	0.272668	0.00517666	0.298907	0.0451524	0.602633	0.242192
50	0.193206	0.0891147	0.205959	0.0740228	0.142798	0.0450475	0.577549	0.360421

## Sheet: figure S7
	Original data for figure S7
		Drug Toxicity
	Drug Concentration (mM)	Drug Dox(Cell viability%)	Error bar	Drug Cur (Cell Viability%)	Error bar	Drug Concentration (mM)	Drug Dox+Cur (Cell Viability%)	Error bar
mouse #1	0	100				0	100
	1					Dox10 + Cur 0	65.3846
	5					Dox10 + Cur 1
	10					Dox10 + Cur 2
	20					Dox10 + Cur 10	38.4615
	40	44.086				Dox10 + Cur 20
mouse #2	0	100	0	100	0	0	100	0
	1	80.5531	10.631	103.556	10.6852	Dox10 + Cur 0	113.291	0.61401
	5	77.1859	9.6023	130.833	5.0676	Dox10 + Cur 1	99.1176	1.539
	10	79.9847	5.37275	87.8889	12.2993	Dox10 + Cur 2	98.6695	9.83182
	20	73.8688	2.55536	103.056	8.39228	Dox10 + Cur 10	103.123	1.64397
	40			100.722	5.26402	Dox10 + Cur 20
mouse #3	0	100		100		0	100
	1	94.898		105.128		Dox10 + Cur 0	96
	5			91.5385		Dox10 + Cur 1	73
	10	80.6122				Dox10 + Cur 2	72
	20	73.4694		96.282		Dox10 + Cur 10	75
	40	69.3878		115.385		Dox10 + Cur 20	53
mouse #4	0	100		100		0	100
	1	82.6531		121.212		Dox10 + Cur 0	78.2609
	5	80.6122		103.03		Dox10 + Cur 1	51.087
	10	75.5102		107.576		Dox10 + Cur 2	45.6522
	20	96.9388				Dox10 + Cur 10	60.8696
	40	25.5102		102.727		Dox10 + Cur 20	54.3478
mouse #5	0	100		100		0	100
	1	104.348		108.889		Dox10 + Cur 0	109.211
	5	63.0435		103.333		Dox10 + Cur 1	90.2632
	10	84.7826		106.667		Dox10 + Cur 2	97.3684
	20	78.2609		98.8889		Dox10 + Cur 10	82.8947
	40	65.2174		102.222		Dox10 + Cur 20	80.2632		--
mouse #6	0	100	0	100	0	0	100	0
	1	75.3261	6.60991	97.1487	0.21022	Dox10 + Cur 0	97.8686	8.00559
	5	95.0435	8.54677	99.027	7.10929	Dox10 + Cur 1	80.2139	3.63007
	10	65.5217	3.18505	91.9189	5.77152	Dox10 + Cur 2	70.9626	3.60738
	20	65.587	10.3864	88.3919	6.51685	Dox10 + Cur 10	33.5523	2.90838
	40	30.0652	2.25352	99.1757	3.07687	Dox10 + Cur 20	19.0298	3.03586
mouse #7	0	98				0	100
	1	94.6				Dox10 + Cur 0	78.4
	5	78.9				Dox10 + Cur 1	86.2
	10	65.2				Dox10 + Cur 2	64.3
	20	73.8				Dox10 + Cur 10	62.1538
	40	61.4				Dox10 + Cur 20	54.8
mouse #8	0			100	0	0	100	0
	1			90.4762	0	Dox10 + Cur 0	66.6109	10.4362
	5			106.039	11.683	Dox10 + Cur 1	82.5994	4.44731
	10			78.6364	12.2137	Dox10 + Cur 2	77.4267	4.17664
	20			54.0909	5.78542	Dox10 + Cur 10	58.0859	4.40816
	40					Dox10 + Cur 20
mouse #9	0	100		100		0	100
	1	94.898		105.128		Dox10 + Cur 0	96
	5			91.5385		Dox10 + Cur 1	73
	10	80.6122				Dox10 + Cur 2	72
	20	73.4694		96.282		Dox10 + Cur 10	75
	40	69.3878		115.385		Dox10 + Cur 20	53
mouse #10	0			100		0	100
	1					Dox10 + Cur 0
	5			114.237		Dox10 + Cur 1
	10					Dox10 + Cur 2	92.6829
	20			109.322		Dox10 + Cur 10	28.0488
	40			102.712		Dox10 + Cur 20
mouse #11	0	100	0	100	0	0	100	0
	1	82.875	10.3796	97	1.41421	Dox10 + Cur 0	101.333	7.54247
	5	58.6875	3.63276	96.5	3.53553	Dox10 + Cur 1	94.1667	12.9636
	10	60.4167	11.7314	96.5	0.70711	Dox10 + Cur 2	66.15	11.5258
	20	74.7917	9.09186	92	0	Dox10 + Cur 10	54.9444	8.56385
	40	63.8542	5.45061	93.5	0.70711	Dox10 + Cur 20
mouse #12	0	100	0	100	0	0	100	0
	1	102.308	11.8878	74.8563	4.69373	Dox10 + Cur 0	116.667	3.36718
	5	80.0305	2.47919	113.199	4.89014	Dox10 + Cur 1	107.937	3.1427
	10	75.9146	1.29349	102.692	9.59742	Dox10 + Cur 2	99.8413	5.63441
	20	80.7056	2.03262	94.0182	2.25272	Dox10 + Cur 10	85.7143	0
	40	71.4286		103.841	4.72082	Dox10 + Cur 20	60
mouse #13	0	100		100		0	100
	1	98.75		105		Dox10 + Cur 0	102.198
	5	121.25		106.25		Dox10 + Cur 1	89.011
	10	112.5		105		Dox10 + Cur 2	74.7253
	20	125		122.5		Dox10 + Cur 10	96.3158
	40	90		121.6		Dox10 + Cur 20	78.9474
mouse #14	0	100		100		0	100
	1	97.7273		107.843		Dox10 + Cur 0	108.772
	5	109.091		112.745		Dox10 + Cur 1	115.789
	10	95.4545		101.569		Dox10 + Cur 2	106.842
	20	118.182		98.6274		Dox10 + Cur 10	96.3158
	40	97.7273		104.51		Dox10 + Cur 20	78.9474
mouse #15	0	100		100		0	100
	1	94.898		105.128		Dox10 + Cur 0	96
	5			91.5385		Dox10 + Cur 1	73
	10	80.6122				Dox10 + Cur 2	72
	20	73.4694		96.282		Dox10 + Cur 10	75
	40	69.3878		115.385		Dox10 + Cur 20	53

## Sheet: figure S8
	Original data for figure S8b
	Replicates	Cell viability of 0 h	Cell viability of 6 h	Cell viability of 12 h
	1	0.666667	0.783784	0
	2	0.666667	0.514563	0.032787
	3	0.847458	0.530769	0.125
	4	0.792453	0.761589	0.090909
	5	0.803279	0.776119	0.066667
	6	0.708333	0.807692	0
	7	0.84	0.707547	0.135135
	8	0.785714	0.784615	0.051282
	9	0.852941	0.807692	0
	10	0.770833	0.847222	0.028571
